# Supplementary material for: A high diversity of mechanisms endows ALS-inhibiting herbicide resistance in the invasive common ragweed (Ambrosia artemisiifolia L.)
Source: Sci Rep. 2021 Oct 7;11:19904. doi: 10.1038/s41598-021-99306-9 (PMC8497474; doi:10.1038/s41598-021-99306-9)
Supplement: Supplementary file 2 — Supplementary Information 2. [file 41598_2021_99306_MOESM2_ESM.xlsx]

## Sheet: Data Ragweed Samplings
Supplementary Table 1: common ragweed population information
Population code	Sampling	Crop	Latitude	Longitude	Sequencing method
1700938FL	Random	Sunflower	45.5945	5.07907	NGS
1704318FL	Random	Sunflower	46.9127	2.44345	NGS
1704418FL	Random	Sunflower	46.9137	2.43968	NGS
1705738FL	Random	Sunflower	45.6267	5.31123	NGS
1706138FL	Random	Sunflower	45.6373	5.47574	NGS
1706938FL	Random	Sunflower	45.5877	4.91466	NGS
1801038FL	Random	Sunflower	45.4194	5.34702	NGS
1801338FL	Random	Sunflower	45.5628	5.22371	NGS
1801438FL	Random	Sunflower	45.5884	5.16013	NGS
1801638FL	Random	Sunflower	45.4933	5.06649	NGS
1802418FL	Random	Sunflower	46.9127	2.44345	NGS
1803838FL	Random	Sunflower	45.5532	5.00441	NGS
1806318FL	Random	Sunflower	46.9317	2.70439	NGS
1806438FL	Random	Sunflower	47.1235	2.62137	NGS
ANN	Random	Sunflower	46.9603	2.53289	NGS
ARD01	Random	Wheat stubble	44.7556	4.74856	NGS
ARD02	Random	Sunflower	44.662	4.7065	NGS
ARD03	Random	Sunflower	44.6085	4.72234	NGS
ARD04	Random	Soybean	44.4973	4.65741	NGS
BE01	Random	Wheat stubble	47.9569	3.32194	NGS
BE02	Random	Meadow	47.9569	3.33194	NGS
BLB	Random	Wheat stubble	47.0505	4.77392	NGS
CHA1	Random	Sunflower	46.8529	2.37694	NGS
CHA2	Random	Spring barley	46.8529	2.38694	NGS
DR01	Random	Wheat stubble	44.4865	4.71678	NGS
IS19	Random	Sunflower	45.5169	4.96264	NGS
LCL	Random	Oilseed rape	47.1771	3.01801	NGS
LRV	Random	Grapevine	46.3468	4.71911	NGS
MQ16-01	Random	Alfalfa	44.1842	1.01792	NGS
MQ16-01b	Random	Alfalfa	44.1842	1.01792	NGS
MQ16-02	Random	Soybean	44.1885	1.0494	NGS
MQ16-03	Random	Sunflower	44.1893	1.04963	NGS
MQ16-04	Random	Soybean	44.1891	1.04998	NGS
MQ16-07	Random	Soybean	44.2295	1.07873	NGS
MQ16-14	Random	Sunflower	44.2184	1.1207	NGS
MQ16-17	Random	Soybean	44.2136	1.13017	NGS
MQ16-18	Random	Sunflower	44.2176	1.19308	NGS
MQ16-21	Random	Chickpea	44.2721	1.26707	NGS
MQ16-23	Random	Sunflower	44.1953	1.07192	NGS
MQ16-24	Random	Wheat stubble	44.1931	1.02073	NGS
MQ16-26	Random	Maize	44.1851	1.02087	NGS
MQ16-27	Random	Wheat stubble	44.1901	1.03795	NGS
MQ16-28	Random	Sunflower	44.201	1.08458	NGS
MQ16-29	Random	Sunflower	44.2013	1.09625	NGS
MQ16-31	Random	Sunflower	44.2024	1.12117	NGS
MQ16-32	Random	Sunflower	44.2061	1.12872	NGS
MQ16-36	Random	Sunflower	44.2105	1.13992	NGS
MQ16-42	Random	Chickpea	44.2623	1.23083	NGS
MQ16-43	Random	Soybean	44.1369	0.954089	NGS
MQ16-44	Random	Wheat stubble	44.1516	0.978559	NGS
MQ16-45	Random	Buckwheat	44.1588	0.990081	NGS
MQ16-46	Random	Sunflower	44.1705	1.00212	NGS
MQ16-48	Random	Meadow	44.1824	1.03835	NGS
MQ16-49	Random	Wheat stubble	44.1817	1.04938	NGS
MQ16-50	Random	Sunflower	44.18	1.09196	NGS
MQ16-51	Random	Sunflower	44.2203	1.0648	NGS
MQ16-52	Random	Soybean	44.22	1.06672	NGS
MQ16-53	Random	Sunflower	44.2245	1.07499	NGS
MQ16-54	Random	Maize	44.2458	1.11371	NGS
MQ16-55a	Random	Sunflower	44.2593	1.12526	NGS
MQ16-55b	Random	Sorghum	44.2576	1.12377	NGS
MQ16-56	Random	Sunflower	44.2724	1.10862	NGS
MQ16-57	Random	Sunflower	44.267	1.07831	NGS
MQ16-58	Random	Sunflower	44.2585	1.08128	NGS
MQ16-59	Random	Sunflower	44.2369	1.02196	NGS
MQ16-60	Random	Soybean	44.238	1.02882	NGS
MQ16-61	Random	Alfalfa	44.2417	1.05241	NGS
MQ16-62	Random	Soybean	44.2737	1.21469	NGS
MQ16-63	Random	Sunflower	44.2996	1.25107	NGS
MQ16-64	Random	Wheat stubble	44.3039	1.26955	NGS
MQ16-65	Random	Wheat stubble	44.3452	1.20739	NGS
MQ16-66	Random	Sunflower	44.381	1.18277	NGS
MQ16-67	Random	Sunflower	44.3697	1.16247	NGS
MQ16-68	Random	Sunflower	44.3764	1.14937	NGS
MQ16-69	Random	Wheat stubble	44.3566	1.13264	NGS
MQ16-70	Random	Sunflower	44.3412	1.12393	NGS
MQ16-71	Random	Soybean	44.3181	1.17793	NGS
MQ16-72	Random	Sunflower	44.3105	1.17056	NGS
MQ16-73	Random	Wheat stubble	44.307	1.10873	NGS
MQ16-74	Random	Soybean	44.3047	1.09798	NGS
MQ16-75	Random	Wheat stubble	44.1922	1.17667	NGS
MQ16-76	Random	Wheat stubble	44.2388	1.22968	NGS
MQ16-77a	Random	Soybean	44.2276	1.32899	NGS
MQ16-77b	Random	Soybean	44.2287	1.32798	NGS
MQ16-78	Random	Wheat stubble	44.2768	1.18953	NGS
MQ16-79	Random	Sunflower	44.2341	1.11151	NGS
MQ16-80	Random	Sunflower	44.2268	1.09285	NGS
MQ16-81	Random	Sorghum	44.2219	1.10635	NGS
MQ16-82	Random	Sunflower	44.3025	1.07755	NGS
MQ16-83	Random	Wheat stubble	44.3154	1.05039	NGS
MQ16-84	Random	Sunflower	44.3201	1.01063	NGS
MQ16-85	Random	Sunflower	44.3105	0.986176	NGS
MQ16-86	Random	Wheat stubble	44.2883	1.05522	NGS
MQ16-87	Random	Sunflower	44.2177	0.990371	NGS
MQ16-88	Random	Sunflower	44.2072	0.97874	NGS
MQ17-01	Random	Wheat stubble	44.1902	1.03796	NGS
MQ17-02	Random	Wheat stubble	44.1854	1.00376	NGS
MQ17-03	Random	Meadow	44.1605	1.00086	NGS
MQ17-04	Random	Soybean	44.1657	0.998443	NGS
MQ17-05	Random	Soybean	44.1855	1.02449	NGS
MQ17-06	Random	Soybean	44.1877	1.02877	NGS
MQ17-07	Random	Alfalfa	44.1863	1.03018	NGS
MQ17-08	Random	Alfalfa	44.1864	1.02898	NGS
MQ17-09	Random	Soybean	44.1886	1.03103	NGS
MQ17-10	Random	Wheat stubble	44.1888	1.02974	NGS
MQ17-11	Random	Soybean	44.1886	1.03308	NGS
MQ17-12	Random	Meadow	44.1895	1.03616	NGS
MQ17-13	Random	Wheat stubble	44.1895	1.03742	NGS
MQ17-14	Random	Wheat stubble	44.193	1.04146	NGS
MQ17-15	Random	Soybean	44.1926	1.04208	NGS
MQ17-16	Random	Wheat stubble	44.191	1.04563	NGS
MQ17-17	Random	Wheat stubble	44.1911	1.04522	NGS
MQ17-18	Random	Wheat stubble	44.1918	1.04626	NGS
MQ17-19	Random	Wheat stubble	44.1907	1.04696	NGS
MQ17-20	Random	Sunflower	44.194	1.05172	NGS
MQ17-21	Random	Fallow	44.2045	1.06614	NGS
MQ17-22	Random	Soybean	44.2016	1.05795	NGS
MQ17-23	Random	Meadow	44.2199	1.02602	NGS
MQ17-24	Random	Sunflower	44.2142	1.02486	NGS
MQ17-25	Random	Sunflower	44.209	1.03294	NGS
MQ17-26	Random	Sunflower	44.1993	1.04267	NGS
MQ17-27	Random	Wheat stubble	44.197	1.0251	NGS
MQ17-28	Random	Soybean	44.198	1.02525	NGS
MQ17-29	Random	Sunflower	44.1703	1.02962	NGS
MQ17-30	Random	Wheat stubble	44.1732	1.04127	NGS
MQ17-31	Random	Wheat stubble	44.173	1.03896	NGS
MQ17-32	Random	Sunflower	44.1705	1.02362	NGS
MQ17-33	Random	Sunflower	44.1725	1.0226	NGS
MQ17-34	Random	Soybean	44.187	1.02587	NGS
MQ17-35	Random	Wheat stubble	44.19	1.02389	NGS
MQ17-36	Random	Sunflower	44.1879	1.02506	NGS
MQ17-37	Random	Sunflower	44.1945	1.01882	NGS
MQ17-38	Random	Sunflower	44.1948	1.01699	NGS
MQ17-39	Random	Wheat stubble	44.2013	1.02215	NGS
MQ17-40	Random	Wheat stubble	44.2027	1.02059	NGS
MQ17-41	Random	Alfalfa	44.2155	1.01108	NGS
MQ17-42	Random	Alfalfa	44.2165	1.01175	NGS
MQ17-43	Random	Soybean	44.1948	1.01298	NGS
MQ17-44	Random	Sunflower	44.2042	0.996717	NGS
MQ17-45	Random	Chickpea	44.2043	0.995147	NGS
MQ17-46	Random	Wheat stubble	44.2009	0.988763	NGS
MQ17-47	Random	Wheat stubble	44.1995	0.987884	NGS
MQ17-48	Random	Sunflower	44.1608	0.958114	NGS
MQ17-49	Random	Sunflower	44.1607	0.96074	NGS
MQ17-50	Random	Sunflower	44.1663	0.958023	NGS
MQ17-51	Random	Wheat stubble	44.1721	0.956604	NGS
MQ17-52	Random	Soybean	44.1777	0.96538	NGS
MQ17-53	Random	Wheat stubble	44.2006	0.967902	NGS
MQ17-54	Random	Soybean	44.2024	0.970998	NGS
MQ17-55	Random	Sunflower	44.2029	0.97842	NGS
MQ17-56	Random	Wheat stubble	44.2032	0.977523	NGS
MQ17-57	Random	Sunflower	44.223	0.992192	NGS
MQ17-58	Random	Wheat stubble	44.2366	0.985166	NGS
MQ17-59	Random	Wheat stubble	44.2406	0.979142	NGS
MQ17-60	Random	Wheat stubble	44.2515	0.975897	NGS
MQ17-61	Random	Sunflower	44.2556	0.976884	NGS
MQ17-62	Random	Wheat stubble	44.2581	0.983629	NGS
MQ17-63	Random	Melon	44.2449	1.03299	NGS
MQ17-64	Random	Oilseed rape	44.2651	1.09465	NGS
MQ17-65	Random	Wheat stubble	44.2734	1.10701	NGS
PC17-01	Random	Wheat stubble	46.1822	-0.22213	NGS
PC17-02	Random	Sunflower	46.151	-0.202954	NGS
PC17-03	Random	Sunflower	46.1424	-0.184238	NGS
PC17-04	Random	Chickpea	46.1303	-0.095219	NGS
PC17-05	Random	Sunflower	46.1125	-0.040764	NGS
PC17-06	Random	Wheat stubble	46.1198	-0.026535	NGS
PC17-07	Random	Sunflower	46.1202	-0.018532	NGS
PC17-08	Random	Sunflower	46.148	0.018002	NGS
PC17-09	Random	Sunflower	46.1561	0.064234	NGS
PC17-10	Random	Sunflower	46.1661	0.082196	NGS
PC17-11	Random	Wheat stubble	46.1506	0.085795	NGS
PC17-12	Random	Sunflower	46.1471	0.080744	NGS
PC17-13	Random	Sunflower	46.0825	0.00809097	NGS
PC17-14	Random	Sunflower	46.076	-0.00660402	NGS
PC17-15	Random	Wheat stubble	46.0411	-0.140859	NGS
PC17-16	Random	Sunflower	46.0433	-0.088721	NGS
PC17-17	Random	Sunflower	45.9971	-0.16898	NGS
PC17-18	Random	Sunflower	45.7331	0.245994	NGS
PC17-19	Random	Sunflower	45.8065	0.218589	NGS
PC17-20	Random	Pea	45.8095	0.332826	NGS
PC17-21	Random	Sunflower	45.8195	0.343375	NGS
PC17-22	Random	Sunflower	45.854	0.334529	NGS
PC17-23	Random	Sunflower	45.8649	0.327176	NGS
PC17-24	Random	Sunflower	45.8851	0.290246	NGS
PC17-25	Random	Wheat stubble	45.5989	0.051204	NGS
PC17-26	Random	Sunflower	45.569	0.033768	NGS
PC17-27	Random	Sunflower	45.5649	0.03787	NGS
PC17-28	Random	Wheat stubble	45.5766	0.057114	NGS
PC17-29	Random	Sunflower	45.5767	0.056728	NGS
PC17-30	Random	Wheat stubble	45.5634	0.061419	NGS
PC17-31	Random	Sunflower	45.5591	0.145552	NGS
PC17-32	Random	Wheat stubble	45.5649	0.150336	NGS
PC17-33	Random	Sunflower	45.5392	0.171303	NGS
PC17-34	Random	Wheat stubble	45.5275	0.193109	NGS
PC17-35	Random	Sunflower	45.5412	0.200019	NGS
PC17-36	Random	Sunflower	45.5536	0.204957	NGS
PC17-37	Random	Sunflower	45.5468	0.259037	NGS
PC17-38	Random	Millet	45.4839	0.275197	NGS
PC17-39	Random	Sunflower	45.4765	0.277393	NGS
PC17-40	Random	Sunflower	45.4401	0.311016	NGS
PC17-41	Random	Oilseed rape	45.4263	0.263124	NGS
PC17-42	Random	Meadow	45.4312	0.229602	NGS
PC18-01	Random	Wheat stubble	46.3318	0.198783	NGS
PC18-02	Random	Sunflower	46.2453	0.062683	NGS
PC18-03	Random	Sunflower	46.1715	0.131283	NGS
PC18-04	Random	Wheat stubble	46.0341	-0.0116	NGS
PLA	Random	Sunflower	46.9967	2.45529	NGS
ROU	Random	Wheat stubble	47.424	4.10265	NGS
SEP	Random	Sunflower	47.9425	3.23462	NGS
SGB	Random	Sunflower	46.9127	2.45345	NGS
Suppl	Random	Sunflower	44.1863	1.00686	NGS
THU	Random	Wheat stubble	47.0311	4.52964	NGS
VOR	Random	Sunflower	46.945	2.46355	NGS
ARA1	Targeted	Soybean	45.7581	5.16128	Sanger
ARA2	Targeted	Sunflower	45.801	5.07582	Sanger
ARA3	Targeted	Soybean	45.7945	5.0656	Sanger
ARA4	Targeted	Soybean	45.1014	5.22806	Sanger
ARA5	Targeted	Soybean	45.726	5.20236	Sanger
ARA6	Targeted	Soybean	45.6014	5.34758	Sanger
ARA7	Targeted	Soybean	45.6388	5.25153	Sanger
ARA8	Targeted	Soybean	45.7922	5.06572	Sanger
CVL1	Targeted	Sunflower	46.9739	2.44774	Sanger
CVL2	Targeted	Sunflower	47.0752	0.638983	Sanger
CVL3	Targeted	Sunflower	46.9622	2.93084	Sanger
CVL4	Targeted	Sunflower	46.8446	2.59802	Sanger
CVL5	Targeted	Sunflower	47.1053	0.553333	Sanger
NAQ1	Targeted	Sunflower	45.3897	-0.273181	Sanger
NAQ10	Targeted	Sunflower	45.4524	-0.1473	Sanger
NAQ11	Targeted	Sunflower	46.0834	0.00802	Sanger
NAQ12	Targeted	Sunflower	46.078	0.007924	Sanger
NAQ13	Targeted	Sunflower	45.3815	0.019838	Sanger
NAQ14	Targeted	Sunflower	45.8639	0.326532	Sanger
NAQ15	Targeted	Sunflower	46.0348	-0.008566	Sanger
NAQ16	Targeted	Sunflower	45.351	-0.361244	Sanger
NAQ2	Targeted	Sunflower	45.7407	0.43793	Sanger
NAQ3	Targeted	Sunflower	46.3666	-0.555944	Sanger
NAQ4	Targeted	Sunflower	46.0673	0.01098	Sanger
NAQ5	Targeted	Sunflower	45.5729	0.083355	Sanger
NAQ6	Targeted	Sunflower	45.4376	-0.169968	Sanger
NAQ7	Targeted	Sunflower	45.6056	0.336389	Sanger
NAQ8	Targeted	Sunflower	45.5767	0.056728	Sanger
NAQ9	Targeted	Sunflower	45.2703	0.00467	Sanger
OCC1	Targeted	Sunflower	44.2753	1.13649	Sanger
OCC10	Targeted	Soybean	44.1842	1.01792	Sanger
OCC11	Targeted	Soybean	43.6222	1.69253	Sanger
OCC12	Targeted	Soybean	44.3472	1.11724	Sanger
OCC13	Targeted	Soybean	44.2295	1.07873	Sanger
OCC2	Targeted	Soybean	44.262	1.0617	Sanger
OCC3	Targeted	Sunflower	44.1914	1.04567	Sanger
OCC4	Targeted	Soybean	43.7939	1.81972	Sanger
OCC5	Targeted	Sunflower	44.1875	1.0284	Sanger
OCC6	Targeted	Soybean	43.0944	1.84691	Sanger
OCC7	Targeted	Sunflower	44.2199	1.02602	Sanger
OCC8	Targeted	Soybean	44.3487	1.08189	Sanger
OCC9	Targeted	Soybean	43.9775	0.988816	Sanger
PDL1	Targeted	Sunflower	47.7875	0.2292	Sanger
